# Supplementary material for: Bioluminescent Dinoflagellates as a Bioassay for Toxicity Assessment
Source: Int J Mol Sci. 2022 Oct 27;23(21):13012. doi: 10.3390/ijms232113012 (PMC9656108; doi:10.3390/ijms232113012)
Supplement: Supplementary file 1 [file ijms-23-13012-s001.zip]

Archive with 1 entries (1 files):
- ijms-1851067-supplementary.pdf
